# Supplementary material for: Embolization of Middle Meningeal Artery in Patients with Chronic Subdural Hematoma: A Systematic Review and Meta-Analysis of Randomized-Controlled Clinical Trials
Source: J Clin Med. 2025 Apr 22;14(9):2862. doi: 10.3390/jcm14092862 (PMC12072903; doi:10.3390/jcm14092862)
Supplement: Supplementary file 1 [file jcm-14-02862-s001.zip]

Archive with 1 entries (1 files):
- jcm-3589831-supplementary.pdf
